# Supplementary material for: SARS-CoV-2 Infection in Beaver Farm, Mongolia, 2021
Source: Emerg Infect Dis. 2024 Feb;30(2):391–4. doi: 10.3201/eid3002.231318 (PMC10826759; doi:10.3201/eid3002.231318)
Supplement: Appendix 2 — Amino acid substitutions used in study of SARS-CoV-2 infection in beaver farm, Mongolia, 2021. [file 23-1318-Techapp-s2.xlsx]

## Sheet: Sheet1
Article DOI: http://doi.org/10.3201/eid3002.231318
SARS-CoV-2 Infection in Beaver Farm, Mongolia, 2021
Appendix. Amino acid substitutions used in study of SARS-CoV-2 infection in beaver farm
seqName	clade	Nextclade_pango	aaSubstitutions
OM182129|2021_07_22	21H (Mu)	B.1.621.1											ORF1a:T1055A				ORF1a:T1269A				ORF1a:T1538I										ORF1a:N2147D									ORF1a:T2952I			ORF1a:T3255I
OM182111|2021_07_05	21H (Mu)	B.1.621.1												ORF1a:T1055A							ORF1a:T1538I									ORF1a:P2110S	ORF1a:N2147D									ORF1a:T2952I			ORF1a:T3255I
ON008237|2021_03_08	20I (Alpha, V1)	B.1.1.7						ORF1a:A599V				ORF1a:P971L	ORF1a:T1001I		ORF1a:K1132R										ORF1a:A1708D							ORF1a:I2230T
ON008245|2021_04_08	20I (Alpha, V1)	B.1.1.7									ORF1a:D928E		ORF1a:T1001I			ORF1a:L1186I									ORF1a:A1708D							ORF1a:I2230T
OM961221|2021_07_26	20I (Alpha, V1)	B.1.1.7									ORF1a:D928E		ORF1a:T1001I			ORF1a:L1186I									ORF1a:A1708D							ORF1a:I2230T
OM190767|2021_08_08	20I (Alpha, V1)	B.1.1.7					ORF1a:H374Y				ORF1a:D928E		ORF1a:T1001I			ORF1a:L1186I									ORF1a:A1708D							ORF1a:I2230T									ORF1a:M3087I				ORF1a:L3606F
OM961180|2021_07_20	20I (Alpha, V1)	B.1.1.7				ORF1a:P309L		ORF1a:A599V				ORF1a:P971L	ORF1a:T1001I												ORF1a:A1708D							ORF1a:I2230T
ON008274|2021_08_01	20I (Alpha, V1)	B.1.1.7									ORF1a:D928E		ORF1a:T1001I			ORF1a:L1186I							ORF1a:G1663D		ORF1a:A1708D							ORF1a:I2230T
OM961302|2022_01_03	21K (Omicron)	BA.1.1								ORF1a:K856R																		ORF1a:L2084I								ORF1a:A2710T							ORF1a:T3255I	ORF1a:P3395H
OM961391|2022_01_15	21K (Omicron)	BA.1.1								ORF1a:K856R																		ORF1a:L2084I								ORF1a:A2710T							ORF1a:T3255I	ORF1a:P3395H
OM961369|2022_01_13	21K (Omicron)	BA.1								ORF1a:K856R														ORF1a:A1670T				ORF1a:L2084I								ORF1a:A2710T							ORF1a:T3255I	ORF1a:P3395H
OM961372|2022_01_14	21K (Omicron)	BA.1.1								ORF1a:K856R																		ORF1a:L2084I								ORF1a:A2710T							ORF1a:T3255I	ORF1a:P3395H
OM961387|2022_01_15	21K (Omicron)	BA.1.1								ORF1a:K856R																		ORF1a:L2084I								ORF1a:A2710T							ORF1a:T3255I	ORF1a:P3395H
OM182163|2021_08_16	21J (Delta)	AY.107																ORF1a:A1306S									ORF1a:P2046L						ORF1a:P2287S						ORF1a:V2930L				ORF1a:T3255I			ORF1a:T3646A
OM182168|2021_08_20	21J (Delta)	AY.107																ORF1a:A1306S									ORF1a:P2046L						ORF1a:P2287S						ORF1a:V2930L				ORF1a:T3255I			ORF1a:T3646A
OM961284|2021_12_02	21J (Delta)	AY.126		ORF1a:D33N														ORF1a:A1306S									ORF1a:P2046L						ORF1a:P2287S	ORF1a:N2482K					ORF1a:V2930L				ORF1a:T3255I		ORF1a:L3606F	ORF1a:T3646A
OM961285|2021_12_04	21J (Delta)	AY.126		ORF1a:D33N														ORF1a:A1306S		ORF1a:T1496I							ORF1a:P2046L						ORF1a:P2287S					ORF1a:M2796I	ORF1a:V2930L				ORF1a:T3255I		ORF1a:L3606F	ORF1a:T3646A
OM961288|2021_12_07	21J (Delta)	AY.126		ORF1a:D33N														ORF1a:A1306S	ORF1a:R1464W								ORF1a:P2046L						ORF1a:P2287S						ORF1a:V2930L				ORF1a:T3255I			ORF1a:T3646A	ORF1a:A3657V
OM961291|2021_12_11	21J (Delta)	AY.126		ORF1a:D33N														ORF1a:A1306S									ORF1a:P2046L						ORF1a:P2287S						ORF1a:V2930L				ORF1a:T3255I			ORF1a:T3646A
Mon_Cov_02	21A (Delta)	B.1.617.2	ORF1a:Q22R			ORF1a:P309L			ORF1a:C657Y													ORF1a:P1640L							ORF1a:H2092Y						ORF1a:S2500F							ORF1a:A3209V					ORF1a:A3657V		ORF1a:V3718A
Mon_Cov_21	21A (Delta)	B.1.617.2	ORF1a:Q22R			ORF1a:P309L			ORF1a:C657Y													ORF1a:P1640L							ORF1a:H2092Y						ORF1a:S2500F							ORF1a:A3209V					ORF1a:A3657V		ORF1a:V3718A
Mon_Cov_19	21A (Delta)	B.1.617.2	ORF1a:Q22R			ORF1a:P309L			ORF1a:C657Y													ORF1a:P1640L							ORF1a:H2092Y						ORF1a:S2500F							ORF1a:A3209V					ORF1a:A3657V		ORF1a:V3718A
Mon_Cov_17	21A (Delta)	B.1.617.2	ORF1a:Q22R			ORF1a:P309L			ORF1a:C657Y													ORF1a:P1640L							ORF1a:H2092Y						ORF1a:S2500F							ORF1a:A3209V					ORF1a:A3657V		ORF1a:V3718A
Mon_Cov_20	21A (Delta)	B.1.617.2	ORF1a:Q22R			ORF1a:P309L			ORF1a:C657Y													ORF1a:P1640L							ORF1a:H2092Y						ORF1a:S2500F							ORF1a:A3209V					ORF1a:A3657V		ORF1a:V3718A
ON008302_SARS-CoV-2/human/MNG/3002951691/2021	21A (Delta)	B.1.617.2	ORF1a:Q22R			ORF1a:P309L			ORF1a:C657Y													ORF1a:P1640L							ORF1a:H2092Y													ORF1a:A3209V							ORF1a:V3718A
OM961234|2021_09_07	21A (Delta)	B.1.617.2	ORF1a:Q22R			ORF1a:P309L			ORF1a:C657Y													ORF1a:P1640L				ORF1a:Y1831H			ORF1a:H2092Y													ORF1a:A3209V							ORF1a:V3718A
OM190617|2021_04_21	21A (Delta)	B.1.617.2	ORF1a:Q22R			ORF1a:P309L		ORF1a:A516V	ORF1a:C657Y													ORF1a:P1640L							ORF1a:H2092Y													ORF1a:A3209V							ORF1a:V3718A
OM961237|2021_09_07	21J (Delta)	AY.122			ORF1a:K261N													ORF1a:A1306S									ORF1a:P2046L						ORF1a:P2287S				ORF1a:V2783F		ORF1a:V2930L				ORF1a:T3255I			ORF1a:T3646A		ORF1a:A3705V
[truncated: 21 more columns]
